# Supplementary material for: Long-term fertilization coupled with rhizobium inoculation promotes soybean yield and alters soil bacterial community composition
Source: Front Microbiol. 2023 May 18;14:1161983. doi: 10.3389/fmicb.2023.1161983 (PMC10232743; doi:10.3389/fmicb.2023.1161983)
Supplement: Supplementary file 2 [file Table_1.xlsx]

## Sheet: Supplementary Table S1
Supplementary Table S1 The effect of different treatments on bacterial communities at the flowering-podding and maturity stages in bulk and rhizosphere soil by ANOSIM analysis.
Growth stages	Space scale	Method	R2	P-value	Number of permutation
Flowering-podding	Bulk soil	ANOSIM	0.7963	0.001	999
	Rhizosphere	ANOSIM	0.9506	0.001	999
Maturity	Bulk soil	ANOSIM	0.7037	0.001	999
	Rhizosphere	ANOSIM	0.7562	0.001	999

## Sheet: Supplementary Table S2
Supplementary Table S2 The relative abundance of predominant bacterial classes (relative abundance > 1%) at the flowering-podding and maturity stages of field trials.
Growth stages	Bacterial taxa	Bulk soil				Rhizosphere
		CK	PK	PK+N	PK+R	CK	PK	PK+N	PK+R
Flowering-podding	Alphaproteobacteria	22.89±1.90a	19.46±2.68a	21.73±2.36a	13.50±0.26b	13.38±1.80a	14.03±0.48a	14.33±1.51a	16.67±3.35a
	Gammaproteobacteria	14.30±1.69a	12.58±0.85a	12.24±1.27a	7.23±0.09b	17.72±1.61a	18.87±0.62a	17.98±2.65a	10.79±1.24b
	Actinobacteria	6.80±0.63bc	8.87±4.57b	4.15±0.68c	20.93±0.25a	13.01±0.78b	14.04±0.54b	11.54±0.88c	23.84±0.64a
	Thermoleophilia	6.60±0.30b	7.02±3.60b	4.56±0.88b	15.52±0.88a	6.19±0.69b	6.02±0.54b	5.50±0.66b	10.60±0.28a
	Gemmatimonadetes	8.35±0.88a	7.42±1.32a	7.47±1.32a	4.65±0.10b	7.28±0.79a	6.15±0.64b	6.05±0.54b	4.00±0.11c
	Acidobacteriae	8.07±1.03ab	6.49±1.57bc	10.60±2.15a	5.12±0.15c	5.90±0.79a	6.07±0.87a	4.30±0.26b	3.39±0.20b
	Vicinamibacteria	6.14±2.40a	9.68±5.95a	8.74±1.46a	4.94±0.69a	4.48±1.53a	3.95±0.83a	5.74±3.90a	4.95±0.48a
	Bacteroidia	3.37±0.73a	2.89±0.59a	2.57±0.51a	1.44±0.19b	7.29±0.80a	7.71±2.16a	8.76±0.98a	2.89±0.19b
	Polyangia	2.14±0.27a	2.12±0.21a	1.78±0.21ab	1.55±0.10b	3.42±0.27a	2.94±0.43a	2.96±0.48a	1.73±0.05b
	Saccharimonadia	0.76±0.19ab	0.85±0.25a	0.82±0.12a	0.44±0.08b	3.04±0.11b	4.22±0.69b	6.26±1.03a	1.28±0.20c
	KD4-96	1.61±0.47b	2.19±0.53ab	2.25±0.39ab	3.02±0.28a	1.84±0.75a	1.67±0.45a	1.53±0.36a	2.33±0.33a
	Blastocatellia	1.76±0.67b	2.21±0.97ab	3.28±0.85a	0.91±0.18b	2.45±0.97a	1.64±0.40a	2.55±1.54a	1.10±0.04a
	Acidimicrobiia	2.14±0.35a	2.25±0.24a	1.83±0.43a	1.92±0.25a	2.21±0.24a	1.52±0.13b	1.52±0.09b	1.82±0.22b
	Chloroflexia	1.19±0.17b	1.42±0.43b	1.12±0.16b	3.64±0.30a	0.94±0.18b	1.08±0.13b	1.18±0.05b	3.04±0.30a
	TK10	1.90±0.05a	1.62±0.25a	2.19±0.54a	1.91±0.37a	1.13±0.08ab	0.94±0.08bc	0.78±0.11c	1.30±0.29a
	Ktedonobacteria	1.27±0.31b	1.20±0.47b	2.08±0.58a	2.41±0.27a	0.54±0.12c	0.81±0.07b	0.59±0.05c	1.46±0.07a
	Bacilli	0.48±0.07b	0.52±0.33b	0.31±0.05b	2.35±0.12a	0.34±0.08c	0.85±0.34b	0.49±0.14c	1.80±0.07a
	Nitrospiria	1.39±0.27a	0.94±0.03bc	1.18±0.04ab	0.79±0.05c	0.52±0.05b	0.77±0.21a	0.52±0.11b	0.46±0.06b
	Verrucomicrobiae	0.84±0.36a	1.16±0.72a	1.48±1.12a	0.48±0.14a	0.87±0.34a	0.45±0.09a	0.79±0.57a	0.42±0.12a
	Holophagae	0.73±0.12b	0.70±0.12b	1.01±0.08a	0.23±0.00c	1.22±0.20a	0.90±021ab	0.76±0.18b	0.33±0.05c
	Cyanobacteriia	0.05±0.02a	1.03±1.54a	0.23±0.14a	0.02±0.01a	0.07±0.01a	0.12±0.15a	0.05±0.02a	0.02±0.01a
Maturity	Alphaproteobacteria	20.76±1.28b	26.08±3.83a	13.68±0.89c	21.75±1.47b	12.32±0.23b	13.90±1.31b	14.58±1.58b	23.92±2.52a
	Actinobacteria	19.03±1.24a	18.27±2.76a	17.28±0.37a	19.63±2.13a	17.76±0.59a	18.30±1.47a	16.67±2.69a	18.73±0.81a
	Thermoleophilia	10.00±0.08b	9.77±1.25b	12.71±0.82a	9.04±1.19b	12.79±0.65a	13.38±0.69a	13.00±1.91a	7.79±0.63b
	Gammaproteobacteria	8.49±0.18a	9.08±0.72a	7.33±0.21b	8.67±0.57a	7.26±0.75b	7.15±0.59b	7.27±0.34b	9.32±0.13a
	Vicinamibacteria	4.79±0.48a	3.43±1.68a	6.17±0.57a	4.67±2.01a	9.14±2.14a	5.73±0.98b	5.89±1.51b	4.66±1.28b
	Acidobacteriae	4.13±0.15c	3.67±0.14c	6.20±0.25a	4.99±0.40b	5.59±0.44bc	5.95±0.57b	7.64±1.49a	4.28±0.15b
	Gemmatimonadetes	4.53±0.15b	4.12±0.48bc	5.73±0.44a	3.74±0.21c	5.30±0.43a	5.06±0.13a	5.11±0.46a	3.53±0.32b
	Bacilli	2.74±0.10b	2.75±0.69b	3.60±0.20a	2.97±0.14ab	3.31±0.22ab	3.79±0.38a	2.86±0.46b	2.20±0.18c
	Bacteroidia	3.72±0.03b	4.82±0.07a	1.51±0.24d	3.38±0.24c	1.54±0.23b	1.68±0.37b	1.91±0.39b	4.86±0.37a
	Chloroflexia	2.99±0.07a	2.49±0.20b	2.65±0.40ab	2.51±0.08b	2.65±0.27a	2.59±0.10a	2.87±0.36a	2.67±0.28a
	KD4-96	1.77±0.07bc	1.28±0.64c	3.02±0.47a	2.19±0.43ab	2.91±0.24a	3.02±0.75a	2.94±0.71a	2.05±0.30a
	Ktedonobacteria	1.70±0.25bc	1.11±0.22c	2.55±0.51a	1.85±0.43ab	1.82±0.30a	1.95±0.23a	2.34±0.70a	1.71±0.30a
	Acidimicrobiia	1.93±0.13a	1.86±0.16ab	2.10±0.21a	1.57±0.15b	1.89±0.14ab	2.16±0.09a	1.80±0.27ab	1.60±0.21b
	TK10	1.38±0.16b	1.22±0.11b	1.88±0.24a	1.25±0.07b	1.66±0.21a	1.77±0.14a	1.78±0.36a	1.48±0.04a
	Polyangia	1.61±0.07a	1.68±0.18a	1.38±0.09b	1.29±0.06b	1.27±0.16b	1.50±0.09ab	1.36±0.02b	1.70±0.21a
	Planctomycetes	1.23±0.14a	0.90±0.42a	1.28±0.15a	1.48±0.72a	1.73±0.26a	1.16±0.17ab	1.27±0.48ab	0.95±0.20b
	Blastocatellia	0.92±0.08ab	0.59±0.27b	1.10±0.06ab	1.26±0.56a	1.56±0.34a	1.31±0.24ab	0.97±0.33b	0.86±0.14a
	Verrucomicrobiae	0.57±0.07a	0.54±0.39a	0.95±0.29a	1.11±0.87a	0.98±0.25a	0.87±0.23a	0.96±0.68a	0.66±0.33a
Data are presented as the mean ± standard deviation. CK, non-inoculated control in soil; PK, superphosphorus and potassium chloride; PK + N, PK chemical fertilizers plus urea; PK + R, PK chemical fertilizers plus B. japonicum 5821. Different letters in each row of the same treatment indicate significant differences among treatments in bulk or rhizosphere soil at different stages (P < 0.05). Bold …

## Sheet: Supplementary Table S3
Supplementary Table S3 The relative abundance of predominant genera (top 20) at the flowering-podding and maturity stages of field trials.
Growth stages		Bacterial taxa	CK	PK	PK+N	PK+R
Flowering-podding	Bulk soil	norank_f_norank_o_Gaiellales	4.21±0.23b	4.15±1.93b	2.95±0.61b	9.22±0.46a
		norank_f_norank_o_Acidobacteriales	3.44±1.29ab	3.03±1.45b	5.91±2.01a	2.15±0.20b
		Bradyrhizobium	3.12±0.28ab	3.73±1.20ab	4.24±0.91a	2.25±0.10b
		norank_f_Gemmatimonadaceae	3.26±0.27a	3.14±0.52ab	2.51±0.26c	2.62±0.09bc
		Gemmatimonas	3.49±0.45a	2.86±0.54a	3.37±0.75a	1.50±0.02b
		norank_f_SC-I-84	2.85±0.53a	2.52±0.26a	2.72±0.32a	1.32±0.08b
		norank_f_norank_o_Vicinamibacterales	4.39±1.75a	6.85±4.43a	6.10±1.01a	3.69±0.50a
		Sphingomonas	6.96±0.89a	4.43±1.34b	7.43±0.78a	2.08±0.12c
		Gaiella	0.83±0.05b	1.07±0.61b	0.59±0.06b	2.16±0.21a
		Nocardioides	0.82±0.15b	1.03±0.66b	0.44±0.14b	3.02±0.18a
		Blastococcus	0.70±0.09b	0.99±0.85b	0.40±0.12b	3.13±0.19a
		Ellin6067	1.48±0.21a	1.28±0.40a	1.34±0.17a	0.46±0.06b
		norank_f_norank_o_Elsterales	1.54±0.23a	1.09±0.12b	1.13±0.10b	1.12±0.06b
		norank_f_Xanthobacteraceae	1.30±0.16a	0.92±0.02b	1.08±0.24ab	1.11±0.05ab
		norank_f_norank_o_C0119	1.24±0.29bc	1.16±0.50c	2.02±0.53ab	2.22±0.26a
		norank_f_norank_o_norank_c_TK10	1.90±0.05a	1.62±0.25a	2.19±0.54a	1.91±0.37a
		Candidatus_Solibacter	2.00±0.35a	1.44±0.19c	1.89±0.10ab	1.50±0.05bc
		Bryobacter	2.09±0.29a	1.49±0.15b	1.98±0.14a	1.17±0.08b
		norank_f_norank_o_norank_c_KD4-96	1.61±0.47b	2.19±0.53ab	2.25±0.39ab	3.02±0.28a
		norank_f_Vicinamibacteraceae	1.44±0.55a	2.41±1.32a	2.19±0.37a	1.05±0.15a
	Rhizosphere	norank_f_SC-I-84	1.75±0.17a	1.38±0.22b	1.28±0.16b	0.85±0.07c
		Ellin6067	1.78±0.19a	1.37±0.19b	1.43±0.06b	0.42±0.01c
		norank_f_Solirubrobacteraceae	1.56±0.14a	1.10±0.14b	1.00±0.07b	1.37±0.16a
		Candidatus_Solibacter	1.52±0.13a	1.27±0.11b	1.08±0.18b	1.11±0.05b
		norank_f_Vicinamibacteraceae	1.50±0.46a	1.06±0.18a	2.09±1.47a	1.27±0.13a
		Aeromicrobium	1.43±0.44a	1.08±0.08a	1.54±0.58a	1.62±0.44a
		norank_f_norank_o_norank_c_KD4-96	1.84±0.75a	1.67±0.45a	1.53±0.36a	2.33±0.33a
		Streptomyces	2.28±0.45a	1.94±0.61ab	1.23±0.14b	1.46±0.19b
		Burkholderia-Caballeronia-Paraburkholderia	2.46±0.87a	2.51±0.12a	1.85±0.89a	1.48±0.47a
		norank_f_Gemmatimonadaceae	2.03±0.17a	2.06±0.11a	1.90±0.14a	1.98±0.15a
		Sphingomonas	2.05±0.22a	2.02±0.27ab	2.08±0.17a	1.67±0.03b
		norank_f_norank_o_Saccharimonadales	1.67±0.12b	2.43±0.45a	2.88±0.44a	0.78±0.12c
		Gemmatimonas	3.37±0.46a	2.77±0.36a	2.81±0.38a	1.43±0.07b
		norank_f_norank_o_Acidobacteriales	2.87±0.77ab	3.25±0.64a	1.93±0.45bc	1.06±0.17c
		Arthrobacter	0.82±0.14c	1.46±0.30b	1.05±0.08bc	3.74±0.55a
		Blastococcus	0.98±0.26b	1.23±0.14b	0.95±0.21b	3.00±0.29a
		Nocardioides	0.74±0.19c	1.17±0.16b	0.82±0.20c	2.48±0.11a
		Bradyrhizobium	1.14±0.17b	2.00±0.23ab	1.43±0.38b	5.24±3.44a
		norank_f_norank_o_Gaiellales	2.63±0.25b	3.04±0.51b	2.51±0.50b	4.69±0.34a
		norank_f_norank_o_Vicinamibacterales	2.79±0.99a	2.74±0.63a	3.46±2.33a	3.49±0.42a
Maturity	Bulk soil	norank_f_norank_o_Gaiellales	7.28±0.39a	7.28±0.61a	7.71±1.06a	6.85±0.22a
		norank_f_norank_o_Vicinamibacterales	4.30±0.81b	4.57±0.44b	4.48±1.22b	6.72±1.57a
		Nocardioides	2.13±0.67a	1.97±0.52a	2.23±0.71a	2.15±0.10a
		Arthrobacter	2.46±0.03b	2.21±0.09c	2.25±0.09c	3.00±0.02a
		Bacillus	2.62±0.29a	2.56±0.17a	1.87±0.32b	2.46±0.18a
		Blastococcus	2.57±0.46a	3.02±0.40a	2.41±0.64a	2.78±0.26a
		norank_f_norank_o_norank_c_KD4-96	3.02±0.75a	3.02±0.47a	2.94±0.71a	2.91±0.24a
		norank_f_Gemmatimonadaceae	2.79±0.18a	3.10±0.24a	2.80±0.34a	3.02±0.11a
		Bradyrhizobium	2.94±0.26ab	2.59±0.35b	3.79±0.85a	2.19±0.13b
		norank_f_norank_o_Acidobacteriales	2.47±0.10a	2.50±0.29a	3.91±1.45a	2.60±0.56a
		norank_f_norank_o_C0119	1.77±0.19ab	2.26±0.40a	1.92±0.40ab	1.59±0.24b
		Gaiella	1.92±0.10a	1.64±0.03a	1.71±0.28a	1.94±0.21a
		norank_f_67-14	1.68±0.11a	1.61±0.11a	1.64±0.18a	1.78±0.18a
		Candidatus_Solibacter	1.67±0.30ab	1.84±0.14a	1.75±0.16ab	1.38±0.15b
		Gemmatimonas	1.59±0.04a	1.77±0.18a	1.70±0.18a	1.56±0.20a
		Sphingomonas	1.85±0.16a	1.98±0.17a	1.74±0.18a	1.87±0.13a
		norank_f_norank_o_norank_c_TK10	1.77±0.14a	1.88±0.24a	1.78±0.36a	1.66±0.21a
		norank_f_Vicinamibacteraceae	1.15±0.17b	1.38±0.12b	1.19±0.25b	2.05±0.53a
		norank_f_JG30-KF-CM45	1.32±0.16a	1.28±0.23a	1.60±0.21a	1.53±0.15a
		norank_f_SC-I-84	1.29±0.05b	1.59±0.09a	1.41±0.14b	1.34±0.08b
	Rhizosphere	Bryobacter	1.15±0.19a	1.01±0.07a	1.25±0.23a	1.22±0.01a
		norank_f_67-14	1.14±0.21bc	0.90±0.08c	1.44±0.24ab	1.59±0.06a
		Gaiella	1.11±0.11b	0.86±0.07c	1.31±0.08a	1.38±0.11a
		Gemmatimonas	1.29±0.15a	1.29±0.06a	1.38±0.20a	1.54±0.12a
		norank_f_JG30-KF-CM45	1.16±0.19b	1.26±0.16ab	1.36±0.09ab	1.55±0.14a
		norank_f_norank_o_norank_c_TK10	1.25±0.07b	1.48±0.04a	1.22±0.11b	1.38±0.16ab
		Candidatus_Solibacter	1.36±0.17a	1.29±0.17a	1.26±0.20a	1.31±0.11a
		Mycobacterium	1.45±0.15a	1.30±0.08a	1.04±0.15b	1.29±0.07a
		norank_f_norank_o_Acidobacteriales	2.05±0.22a	1.61±0.23ab	0.95±0.45c	1.31±0.04bc
		norank_f_norank_o_C0119	1.71±0.43a	1.56±0.28a	0.96±0.13b	1.57±0.24a
		norank_f_norank_o_norank_c_KD4-96	2.19±0.43a	2.05±0.30ab	1.28±0.64b	1.77±0.07ab
		Sphingomonas	1.98±0.03a	1.45±0.10b	1.61±0.23b	1.75±0.23ab
		Bacillus	1.75±0.03a	1.16±0.21b	1.50±0.47ab	1.70±0.09a
		norank_f_norank_o_Vicinamibacterales	3.52±1.51a	3.39±0.92a	2.56±1.27a	3.37±0.39a
		Arthrobacter	3.12±0.14a	3.15±0.34a	2.99±1.62a	2.67±0.36a
		Blastococcus	2.47±0.63a	2.37±0.19a	2.21±0.18a	2.50±0.14a
		Nocardioides	1.98±0.44a	1.97±0.28a	2.02±0.22a	2.00±0.07a
		norank_f_Gemmatimonadaceae	1.83±0.08b	1.66±0.17b	2.14±0.22a	2.33±0.07a
		Bradyrhizobium	10.57±1.47b	13.10±2.17ab	14.85±3.01a	9.47±1.40b
		norank_f_norank_o_Gaiellales	4.81±0.54a	4.26±0.36a	5.03±0.62a	4.85±0.14a
Data are presented as the mean ± standard deviation. CK, non-inoculated control in soil; PK, superphosphorus and potassium chloride; PK + N, PK chemical fertilizers plus urea; PK + R, PK chemical fertilizers plus B. japonicum 5821. Different letters in each row of the same treatment indicate significant differences among treatments in bulk or rhizosphere soil at different stages (P < 0.05). Bold …

## Sheet: Supplementary Table S4
Supplementary Table S4 Mantel test correlations between bacterial community structure and soil properties at different growth stages.
Variable	Sampled site	Flowering-podding stage			Maturity stage
		R	P		R	P
pH	Bulk soil	−0.06729	0.601		0.27183	0.113
	Rhizosphere	−0.07412	0.569		0.42537	0.016
OM	Bulk soil	−0.04632	0.709		−0.05378	0.618
	Rhizosphere	−0.03671	0.877		−0.01648	0.954
TN	Bulk soil	−0.00559	0.97		0.42692	0.132
	Rhizosphere	−0.15202	0.255		−0.00148	0.948
AN	Bulk soil	0.1791	0.11		0.02673	0.889
	Rhizosphere	−0.03283	0.854		−0.31507	0.056
AP	Bulk soil	−0.09129	0.347		−0.03670	0.864
	Rhizosphere	−0.01862	0.844		0.10146	0.669
AK	Bulk soil	0.01212	0.874		0.14419	0.166
	Rhizosphere	0.05963	0.573		−0.09717	0.57
Values in bold indicate significant effects at P < 0.05. All permutations were 999.

## Sheet: Supplementary Table S5
Supplementary Table S5 Spearman’s correlation coefficients for soil properties, nodule dry weight, soybean yield, and bacterial communities.
	pH	OM	TN	AN	AP	AK	Nodule dry weight	Soybean yield	Bacterial abundance	Bacterial diversity	Bacterial composition
pH
OM	−0.116
TN	−0.128	0.002
AN	0.449**	0.402**	−0.287**
AP	−0.544**	−0.083	−0.056	−0.303*
AK	−0.449**	0.427**	0.269	0.04	0.380**
Nodule dry weight	−0.335*	−0.126	−0.283	−0.06	0.447**	0.316*
Soybean yield	0.028	0.083	−0.005	0.211	0.375**	0.092	0.012
Bacterial abundance	0.085	0.029	0.209	0.294*	0.016	0.344*	0.145	−0.044
Bacterial diversity	0.08	−0.499**	0.049	−0.386**	0.05	−0.368*	−0.074	0.002	−0.051
Bacterial composition	0.121	0.521**	−0.459**	0.531**	−0.021	0.292*	0.178	0.166	−0.025	−0.627**
Values in bold indicate significant effects. *0.01 < P ≤ 0.05, **P ≤ 0.01
